# Supplementary material for: Development of a Cationic Polymeric Micellar Structure with Endosomal Escape Capability Enables Enhanced Intramuscular Transfection of mRNA-LNPs
Source: Vaccines (Basel). 2024 Dec 30;13(1):25. doi: 10.3390/vaccines13010025 (PMC11768556; doi:10.3390/vaccines13010025)
Supplement: Supplementary file 1 [file vaccines-13-00025-s001.zip]

Archive with 1 entries (1 files):
- vaccines-3326402-supplementary.pdf
